# Supplementary material for: Targeted Immuno-Antiretroviral to Promote Dual Protection against HIV: A Proof-of-Concept Study
Source: Nanomaterials (Basel). 2022 Jun 6;12(11):1942. doi: 10.3390/nano12111942 (PMC9183115; doi:10.3390/nano12111942)
Supplement: Supplementary file 1 [file nanomaterials-12-01942-s001.zip]

Archive with 1 entries (1 files):
- nanomaterials-1715616-supplementary.pdf
